# Supplementary material for: Expression levels of uridine 5'-diphospho-glucuronosyltransferase genes in breast tissue from healthy women are associated with mammographic density
Source: Breast Cancer Res. 2010 Aug 27;12(4):R65. doi: 10.1186/bcr2632 (PMC2949660; doi:10.1186/bcr2632)
Supplement: Additional file 3 — Healthy SAM MD stratified. Significance analysis of microarrays (SAM) for genes differentially expressed according to mammographic density (MD) stratified on age and use of hormone therapy. [file bcr2632-S3.xlsx]

## Sheet: MD 20+
Healthy women MD 20+
n= 61
Down-regulated in high MD
Gene ID	Gene Name	Score(d)	q-value(%)
A_23_P212968	UGT2B11	-2.77969	0
A_24_P521559	UGT2B10	-2.70433	0
A_24_P180243	UGT2B28	-2.49195	0
A_24_P17691	UGT2B17	-2.49119	0
A_23_P7342	UGT2B11	-2.43767	0
A_23_P136671	UGT2B7	-2.39515	0
A_24_P575267	835938	-2.22042	16.5806
A_23_P309739	ESR1	-2.11901	29.0161

## Sheet: age 50+
Healthy women age 50+
n= 43
Down-regulated in high MD
Gene ID	Gene Name	Score(d)	q-value(%)
A_24_P932736	729641	-2.84599	0
A_23_P102071	A_23_P102071	-2.79848	0
A_24_P131589	CD86	-2.73066	0
A_24_P18802	VPS18	-2.68478	0
A_23_P144244	810781	-2.63993	0
A_23_P427472	FLJ10404	-2.58166	0
A_23_P254212	DIAPH2::RPA4	-2.54627	0
A_32_P199824	LMOD1	-2.54021	0
A_32_P107994	ATG7	-2.51581	0
A_24_P111096	PFKFB3	-2.49518	0
A_32_P35668	666399	-2.47058	0
A_23_P152570	580687	-2.42633	0
A_32_P133840	TMCC2	-2.40001	5.21256
A_24_P375205	MKL2	-2.39587	5.21256
A_23_P69699	NPY1R	-2.36047	5.21256
A_24_P177236	CABP7	-2.35609	5.21256
A_32_P80016	593535	-2.34829	5.21256
A_24_P693448	ZNF552	-2.34813	5.21256
A_23_P155463	LRRC2	-2.31267	5.21256
A_23_P366376	TDGF3	-2.28853	5.21256
A_23_P66543	PIK3R5	-2.24972	5.21256
A_24_P640617	Transcribed	-2.24753	5.21256
A_24_P913847	797019	-2.21721	5.21256
A_24_P46484	RBM22	-2.21441	5.21256
A_23_P204277	H2AFJ	-2.15817	7.2174
A_32_P111996	MGC39584	-2.155	7.2174
A_23_P39095	CGB::CGB1	-2.12366	8.7962
A_23_P119448	SAPS1	-2.11473	8.7962
A_32_P20997	Transcribed	-2.11014	8.7962
A_24_P287664	PLCB2	-2.10975	8.7962
A_32_P77416	554489	-2.106	8.7962
A_24_P919640	CD44	-2.10298	8.7962
A_24_P125894	PPM1F	-2.08066	11.0384
A_24_P349633	FLJ32679::GOLGA8F	-2.07426	11.0384
A_23_P116694	RPS26	-2.0591	11.0384
A_23_P436284	OSTbeta	-2.01381	13.0314
A_24_P315014	825337	-2.00604	13.0314
A_24_P36890	RAP1GAP	-1.98816	14.8147
A_23_P44663	SERPINA1	-1.93374	16.4196
A_32_P149404	537146	-1.92918	16.4196
A_32_P79313	FLJ45244	-1.91531	18.3075
A_24_P110601	834483	-1.90173	18.3075
A_23_P414793	CP	-1.90022	18.3075
A_23_P38732	CDH2	-1.89132	20.397
A_24_P82880	TPM4	-1.88579	20.397
A_32_P147241	PKM2	-1.88028	20.397
A_32_P168431	RPS26	-1.85413	23.4565
A_23_P428184	HIST1H2AD	-1.84698	23.4565
A_24_P719081	786677	-1.83241	24.8927

## Sheet: age <50
Healthy women age <50
n= 30
Down-regulated in high MD
Gene ID	Gene Name	Score(d)	q-value(%)
A_23_P31816	DEFA1	-2.42047	108.979
A_24_P945408	A_24_P945408	-2.10504	108.979
A_23_P28485	GCA	-2.09072	108.979
A_23_P133606	SLC12A2	-1.96186	108.979
A_23_P155666	ASAHL	-1.85119	108.979
A_24_P521559	UGT2B10	-1.85097	108.979
A_23_P57961	PLXNB1	-1.85011	108.979
A_23_P251002	A_23_P251002	-1.75684	108.979
A_24_P180243	UGT2B28	-1.73066	108.979
A_24_P682550	805257	-1.73046	108.979
A_24_P926053	EEF1D	-1.73024	108.979
A_24_P234732	MXD4	-1.71981	108.979
A_23_P7342	UGT2B10	-1.71718	108.979
A_23_P218144	LTBP2	-1.67917	108.979
A_23_P136671	UGT2B7	-1.67406	108.979
A_23_P55616	SLC14A1	-1.66802	108.979
A_24_P649357	LOC153561::SMA3	-1.65662	108.979
A_24_P105913	660721	-1.63813	108.979
A_23_P1833	B3GAT1	-1.6233	108.979
A_23_P66481	RTN4RL1	-1.61872	108.979
A_24_P942694	C10orf118	-1.6163	108.979
A_23_P212968	UGT2B11	-1.61244	108.979

## Sheet: HT now
Healthy women currently using HT
n=11
Down-regulated in high MD
Gene ID	Gene Name	Score(d)	q-value(%)
A_23_P150979	SBEM	-2.02043	0
A_23_P8702	PIP	-1.99379	0
A_23_P136671	UGT2B7	-1.76847	0
A_23_P393099	TFF3	-1.73037	0
A_24_P701582	755742	-1.71496	0
A_23_P212968	UGT2B11	-1.70231	0
A_24_P180243	UGT2B28	-1.61254	14.8576

## Sheet: age 50+ no HT now
Healthy women ≥ 50 not currently using HT
n= 32
Down-regulated in high MD
Gene ID	Gene Name	Score(d)	q-value(%)
A_23_P39095	CGB::CGB1	-2.30668	13.4074
A_24_P131589	CD86	-2.24301	13.4074
A_23_P102071	A_23_P102071	-2.24149	13.4074
A_32_P199824	LMOD1	-2.16352	13.4074
A_24_P932736	729641	-2.13709	13.4074
A_23_P144244	810781	-2.11942	13.4074
A_24_P640617	Transcribed	-2.10214	13.4074
A_24_P18802	VPS18	-2.094	13.4074
A_23_P366376	TDGF3	-2.07299	13.4074
A_23_P436284	OSTbeta	-2.06873	13.4074
A_24_P111096	PFKFB3	-2.06416	13.4074
A_23_P254212	DIAPH2::RPA4	-2.0602	13.4074
A_32_P80016	593535	-2.05224	13.4074
A_23_P152570	580687	-2.04327	13.4074
A_23_P155463	LRRC2	-2.03448	13.4074
A_24_P913847	797019	-2.02459	13.4074
A_23_P66543	PIK3R5	-1.99902	13.4074
A_24_P919640	CD44	-1.98346	13.4074
A_32_P133840	TMCC2	-1.97499	13.4074
A_32_P107994	ATG7	-1.97384	13.4074
A_32_P149404	537146	-1.88689	20.4303
