# Supplementary material for: Expression levels of uridine 5'-diphospho-glucuronosyltransferase genes in breast tissue from healthy women are associated with mammographic density
Source: Breast Cancer Res. 2010 Aug 27;12(4):R65. doi: 10.1186/bcr2632 (PMC2949660; doi:10.1186/bcr2632)
Supplement: Additional file 4 — eQTL. Expression quantitative trait loci (eQTL) analysis of single nucleotide polymorphism (SNPs) affecting the expression of uridine 5'-diphospho-glucuronosyltransferase (UGT) genes in cis. [file bcr2632-S4.xlsx]

## Sheet: Ark1
UGT transcripts the expression of which is associated to SNPs in their own or other UGT genes in cis
Gene_ID	Probe_ID	Probe_gene expression	Marker_ID	SNP_rs	SNP_gene	b0	b0_p	b1	b1_p	Fstat	F_p	N	Localization
5390	A_23_P41553	Ncaml	3	rs1828705	UGT2B10	-0.121	0.589	0.411	0.00559	8.419	0.00559	50	4q13.2
5402	A_24_P575267	835938	3	rs1828705	UGT2B10	0.565	0.144	-0.603	0.0172	6.169	0.0172	43	4q13.2
5415	A_23_P136671	UGT2B7	3	rs1828705	UGT2B10	0.055	0.93	-0.829	0.0419	4.37	0.0419	50	4q13.2
5390	A_23_P41553	Ncaml	16	rs941389	UGT2B4	0.15	0.434	0.263	0.0472	4.152	0.0472	49	4q13.2
5433	A_24_P180243	UGT2B28	3	rs1828705	UGT2B10	0.362	0.478	-0.66	0.0493	4.079	0.0493	48	4q13.2
5433	A_24_P180243	UGT2B28	17	rs2288741	UGT2A1	0.262	0.607	-0.554	0.0665	3.531	0.0665	49	4q13.2
5397	A_23_P7342	UGT2B11	17	rs2288741	UGT2A1	0.489	0.129	-0.337	0.0777	3.248	0.0777	51	4q13.2
5363	A_23_P58407	UGT2B15	3	rs1828705	UGT2B10	-0.701	0.124	0.504	0.081	3.179	0.081	49	4q13.2
5433	A_24_P180243	UGT2B28	14	rs4554145	UGT2B4	-1.413	0.00698	0.551	0.081	3.184	0.081	48	4q13.2
5402	A_24_P575267	835938	14	rs4554145	UGT2B4	-0.949	0.016	0.416	0.0811	3.199	0.0811	43	4q13.2
5402	A_24_P575267	835938	15	rs13139888	UGT2B4	-0.996	0.0179	0.44	0.0814	3.205	0.0814	40	4q13.2
5390	A_23_P41553	Ncaml	13	rs4557343	UGT2B4	0.69	1.62e-05	-0.217	0.0815	3.164	0.0815	51	4q13.2
5397	A_23_P7342	UGT2B11	20	rs1560605	UGT2A1	0.477	0.142	-0.326	0.0924	2.949	0.0924	50	4q13.2
5433	A_24_P180243	UGT2B28	20	rs1560605	UGT2A1	0.204	0.684	-0.506	0.093	2.942	0.093	48	4q13.2
5422	A_23_P212968	UGT2B11	3	rs1828705	UGT2B10	0.448	0.417	-0.58	0.103	2.761	0.103	50	4q13.2
5402	A_24_P575267	835938	18	rs3775782	UGT2A1	-0.7	0.0118	0.335	0.103	2.777	0.103	42	4q13.2
5433	A_24_P180243	UGT2B28	19	rs10026603	UGT2A1	-1.159	0.00389	0.446	0.114	2.598	0.114	48	4q13.2
5402	A_24_P575267	835938	17	rs2288741	UGT2A1	0.192	0.605	-0.336	0.133	2.348	0.133	44	4q13.2
5433	A_24_P180243	UGT2B28	21	rs1432329	UGT2A1	0.078	0.871	-0.431	0.134	2.33	0.134	48	4q13.2
5402	A_24_P575267	835938	20	rs1560605	UGT2A1	0.186	0.615	-0.329	0.145	2.209	0.145	43	4q13.2
5433	A_24_P180243	UGT2B28	18	rs3775782	UGT2A1	-1.029	0.00756	0.41	0.152	2.12	0.152	47	4q13.2
5363	A_23_P58407	UGT2B15	1	rs1454254	UGT2B15	-0.475	0.261	0.386	0.159	2.05	0.159	50	4q13.2
5402	A_24_P575267	835938	12	rs1131878	UGT2B4	-0.834	0.032	0.343	0.16	2.045	0.16	42	4q13.2
5396	A_24_P521559	UGT2B10	19	rs10026603	UGT2A1	-1.439	0.000143	0.357	0.162	2.026	0.162	45	4q13.2
5397	A_23_P7342	UGT2B11	21	rs1432329	UGT2A1	0.334	0.276	-0.24	0.194	1.733	0.194	50	4q13.2
5402	A_24_P575267	835938	21	rs1432329	UGT2A1	0.093	0.79	-0.273	0.202	1.684	0.202	43	4q13.2
5397	A_23_P7342	UGT2B11	19	rs10026603	UGT2A1	-0.316	0.206	0.225	0.206	1.644	0.206	50	4q13.2
5433	A_24_P180243	UGT2B28	15	rs13139888	UGT2B4	-1.273	0.0399	0.468	0.207	1.641	0.207	43	4q13.2
5433	A_24_P180243	UGT2B28	12	rs1131878	UGT2B4	-1.172	0.0245	0.407	0.211	1.612	0.211	47	4q13.2
5422	A_23_P212968	UGT2B11	17	rs2288741	UGT2A1	0.197	0.711	-0.382	0.228	1.489	0.228	51	4q13.2
5422	A_23_P212968	UGT2B11	20	rs1560605	UGT2A1	0.203	0.706	-0.385	0.231	1.471	0.231	50	4q13.2
5397	A_23_P7342	UGT2B11	3	rs1828705	UGT2B10	0.346	0.309	-0.258	0.234	1.45	0.234	50	4q13.2
5396	A_24_P521559	UGT2B10	17	rs2288741	UGT2A1	-0.52	0.262	-0.319	0.244	1.396	0.244	46	4q13.2
5433	A_24_P180243	UGT2B28	13	rs4557343	UGT2B4	-0.314	0.34	-0.319	0.251	1.349	0.251	49	4q13.2
5397	A_23_P7342	UGT2B11	13	rs4557343	UGT2B4	0.156	0.457	-0.204	0.252	1.342	0.252	51	4q13.2
5396	A_24_P521559	UGT2B10	20	rs1560605	UGT2A1	-0.533	0.253	-0.298	0.281	1.192	0.281	45	4q13.2
5397	A_23_P7342	UGT2B11	18	rs3775782	UGT2A1	-0.251	0.301	0.197	0.285	1.17	0.285	49	4q13.2
5396	A_24_P521559	UGT2B10	3	rs1828705	UGT2B10	-0.52	0.282	-0.33	0.289	1.154	0.289	45	4q13.2
5396	A_24_P521559	UGT2B10	14	rs4554145	UGT2B4	-1.461	0.00327	0.308	0.29	1.149	0.29	45	4q13.2
5397	A_23_P7342	UGT2B11	14	rs4554145	UGT2B4	-0.357	0.287	0.215	0.295	1.122	0.295	50	4q13.2
5358	A_24_P17691	UGT2B17	3	rs1828705	UGT2B10	0.688	0.0842	-0.258	0.305	1.076	0.305	50	4q13.2
5390	A_23_P41553	Ncaml	18	rs3775782	UGT2A1	0.6	0.000656	-0.127	0.314	1.035	0.314	49	4q13.2
5396	A_24_P521559	UGT2B10	9	rs4235126	UGT2B28	-1.385	0.000703	0.221	0.334	0.956	0.334	45	4q13.2
5422	A_23_P212968	UGT2B11	6	rs7668258	UGT2B7	-0.125	0.723	-0.263	0.339	0.931	0.339	50	4q13.2
5422	A_23_P212968	UGT2B11	8	rs4521414	UGT2B7	-0.125	0.723	-0.263	0.339	0.931	0.339	50	4q13.2
5390	A_23_P41553	Ncaml	4	rs1513559	UGT2B10	0.137	0.713	0.195	0.345	0.91	0.345	50	4q13.2
5422	A_23_P212968	UGT2B11	19	rs10026603	UGT2A1	-0.734	0.079	0.275	0.348	0.898	0.348	50	4q13.2
5402	A_24_P575267	835938	13	rs4557343	UGT2B4	-0.143	0.566	-0.196	0.356	0.872	0.356	44	4q13.2
5422	A_23_P212968	UGT2B11	7	rs7439366	UGT2B7	-0.151	0.655	-0.246	0.357	0.863	0.357	51	4q13.2
5390	A_23_P41553	Ncaml	5	rs844342	UGT2B10	0.167	0.638	0.18	0.365	0.837	0.365	51	4q13.2
5415	A_23_P136671	UGT2B7	14	rs4554145	UGT2B4	-1.678	0.011	0.344	0.379	0.789	0.379	50	4q13.2
5422	A_23_P212968	UGT2B11	18	rs3775782	UGT2A1	-0.687	0.0905	0.267	0.38	0.785	0.38	49	4q13.2
5415	A_23_P136671	UGT2B7	19	rs10026603	UGT2A1	-1.564	0.00178	0.297	0.38	0.784	0.38	50	4q13.2
5433	A_24_P180243	UGT2B28	10	rs4694211	UGT2B4	-0.219	0.645	-0.26	0.396	0.734	0.396	48	4q13.2
5396	A_24_P521559	UGT2B10	18	rs3775782	UGT2A1	-1.221	0.000822	0.209	0.41	0.694	0.41	44	4q13.2
5396	A_24_P521559	UGT2B10	21	rs1432329	UGT2A1	-0.664	0.136	-0.216	0.411	0.69	0.411	45	4q13.2
5397	A_23_P7342	UGT2B11	15	rs13139888	UGT2B4	-0.294	0.453	0.193	0.413	0.683	0.413	45	4q13.2
5415	A_23_P136671	UGT2B7	18	rs3775782	UGT2A1	-1.458	0.00262	0.285	0.417	0.669	0.417	49	4q13.2
5415	A_23_P136671	UGT2B7	17	rs2288741	UGT2A1	-0.726	0.247	-0.288	0.435	0.62	0.435	51	4q13.2
5390	A_23_P41553	Ncaml	1	rs1454254	UGT2B15	0.323	0.148	0.112	0.438	0.612	0.438	51	4q13.2
5390	A_23_P41553	Ncaml	14	rs4554145	UGT2B4	0.649	0.00833	-0.111	0.444	0.596	0.444	50	4q13.2
5397	A_23_P7342	UGT2B11	12	rs1131878	UGT2B4	-0.264	0.422	0.159	0.448	0.584	0.448	49	4q13.2
5402	A_24_P575267	835938	2	rs2045100	UGT2B15	0.065	0.896	-0.218	0.449	0.587	0.449	39	4q13.2
5433	A_24_P180243	UGT2B28	2	rs2045100	UGT2B15	-0.005	0.995	-0.307	0.456	0.566	0.456	43	4q13.2
5422	A_23_P212968	UGT2B11	21	rs1432329	UGT2A1	-0.052	0.919	-0.228	0.458	0.559	0.458	50	4q13.2
5396	A_24_P521559	UGT2B10	15	rs13139888	UGT2B4	-1.288	0.0253	0.245	0.468	0.538	0.468	40	4q13.2
5363	A_23_P58407	UGT2B15	2	rs2045100	UGT2B15	-0.368	0.499	0.229	0.469	0.533	0.469	44	4q13.2
5396	A_24_P521559	UGT2B10	12	rs1131878	UGT2B4	-1.295	0.00767	0.211	0.481	0.505	0.481	44	4q13.2
5415	A_23_P136671	UGT2B7	20	rs1560605	UGT2A1	-0.748	0.237	-0.261	0.484	0.497	0.484	50	4q13.2
5396	A_24_P521559	UGT2B10	11	rs903446	UGT2B4	-0.799	0.0385	-0.188	0.494	0.476	0.494	40	4q13.2
5402	A_24_P575267	835938	19	rs10026603	UGT2A1	-0.505	0.0935	0.144	0.494	0.476	0.494	43	4q13.2
5390	A_23_P41553	Ncaml	15	rs13139888	UGT2B4	0.619	0.0223	-0.107	0.499	0.465	0.499	45	4q13.2
5422	A_23_P212968	UGT2B11	14	rs4554145	UGT2B4	-0.741	0.185	0.226	0.506	0.45	0.506	50	4q13.2
5422	A_23_P212968	UGT2B11	2	rs2045100	UGT2B15	0.121	0.872	-0.289	0.508	0.445	0.508	45	4q13.2
5402	A_24_P575267	835938	10	rs4694211	UGT2B4	-0.089	0.813	-0.159	0.513	0.435	0.513	43	4q13.2
5363	A_23_P58407	UGT2B15	4	rs1513559	UGT2B10	-0.349	0.613	0.225	0.553	0.358	0.553	49	4q13.2
5422	A_23_P212968	UGT2B11	13	rs4557343	UGT2B4	-0.24	0.491	-0.169	0.568	0.331	0.568	51	4q13.2
5396	A_24_P521559	UGT2B10	7	rs7439366	UGT2B7	-1.148	0.000331	0.128	0.588	0.297	0.588	46	4q13.2
5363	A_23_P58407	UGT2B15	6	rs7668258	UGT2B7	-0.067	0.804	0.112	0.593	0.289	0.593	49	4q13.2
5363	A_23_P58407	UGT2B15	8	rs4521414	UGT2B7	-0.067	0.804	0.112	0.593	0.289	0.593	49	4q13.2
5415	A_23_P136671	UGT2B7	15	rs13139888	UGT2B4	-1.485	0.0539	0.243	0.593	0.29	0.593	45	4q13.2
5415	A_23_P136671	UGT2B7	13	rs4557343	UGT2B4	-1.006	0.0156	-0.179	0.602	0.276	0.602	51	4q13.2
5397	A_23_P7342	UGT2B11	6	rs7668258	UGT2B7	0.059	0.781	-0.087	0.603	0.273	0.603	50	4q13.2
5397	A_23_P7342	UGT2B11	8	rs4521414	UGT2B7	0.059	0.781	-0.087	0.603	0.273	0.603	50	4q13.2
5415	A_23_P136671	UGT2B7	2	rs2045100	UGT2B15	-0.659	0.443	-0.251	0.614	0.258	0.614	45	4q13.2
5433	A_24_P180243	UGT2B28	7	rs7439366	UGT2B7	-0.749	0.0244	0.127	0.617	0.254	0.617	49	4q13.2
5415	A_23_P136671	UGT2B7	16	rs941389	UGT2B4	-0.902	0.106	-0.185	0.621	0.248	0.621	49	4q13.2
5402	A_24_P575267	835938	22	rs4148279	UGT2A1	-0.461	0.16	0.111	0.627	0.24	0.627	43	4q13.2
5358	A_24_P17691	UGT2B17	4	rs1513559	UGT2B10	0.596	0.333	-0.162	0.633	0.231	0.633	50	4q13.2
5402	A_24_P575267	835938	4	rs1513559	UGT2B10	-0.051	0.931	-0.154	0.637	0.226	0.637	43	4q13.2
5415	A_23_P136671	UGT2B7	21	rs1432329	UGT2A1	-0.902	0.131	-0.167	0.639	0.223	0.639	50	4q13.2
5402	A_24_P575267	835938	6	rs7668258	UGT2B7	-0.229	0.354	-0.084	0.652	0.206	0.652	43	4q13.2
5402	A_24_P575267	835938	8	rs4521414	UGT2B7	-0.229	0.354	-0.084	0.652	0.206	0.652	43	4q13.2
5402	A_24_P575267	835938	9	rs4235126	UGT2B28	-0.485	0.122	0.083	0.654	0.204	0.654	43	4q13.2
5415	A_23_P136671	UGT2B7	10	rs4694211	UGT2B4	-0.924	0.115	-0.165	0.662	0.194	0.662	50	4q13.2
5422	A_23_P212968	UGT2B11	15	rs13139888	UGT2B4	-0.575	0.372	0.167	0.666	0.189	0.666	45	4q13.2
5415	A_23_P136671	UGT2B7	12	rs1131878	UGT2B4	-1.393	0.0306	0.169	0.672	0.181	0.672	49	4q13.2
5358	A_24_P17691	UGT2B17	1	rs1454254	UGT2B15	0.168	0.644	0.098	0.679	0.173	0.679	51	4q13.2
5397	A_23_P7342	UGT2B11	7	rs7439366	UGT2B7	0.028	0.891	-0.067	0.68	0.172	0.68	51	4q13.2
5358	A_24_P17691	UGT2B17	5	rs844342	UGT2B10	0.535	0.363	-0.131	0.686	0.165	0.686	51	4q13.2
5397	A_23_P7342	UGT2B11	22	rs4148279	UGT2A1	-0.131	0.644	0.077	0.694	0.156	0.694	50	4q13.2
5396	A_24_P521559	UGT2B10	10	rs4694211	UGT2B4	-0.845	0.0554	-0.108	0.7	0.151	0.7	45	4q13.2
5397	A_23_P7342	UGT2B11	5	rs844342	UGT2B10	-0.227	0.655	0.107	0.704	0.146	0.704	51	4q13.2
5396	A_24_P521559	UGT2B10	6	rs7668258	UGT2B7	-1.088	0.00091	0.09	0.71	0.14	0.71	45	4q13.2
5396	A_24_P521559	UGT2B10	8	rs4521414	UGT2B7	-1.088	0.00091	0.09	0.71	0.14	0.71	45	4q13.2
5396	A_24_P521559	UGT2B10	5	rs844342	UGT2B10	-1.281	0.0962	0.149	0.722	0.128	0.722	46	4q13.2
5422	A_23_P212968	UGT2B11	12	rs1131878	UGT2B4	-0.595	0.275	0.121	0.726	0.124	0.726	49	4q13.2
5390	A_23_P41553	Ncaml	9	rs4235126	UGT2B28	0.533	0.00929	-0.041	0.727	0.123	0.727	50	4q13.2
5433	A_24_P180243	UGT2B28	9	rs4235126	UGT2B28	-0.799	0.0679	0.086	0.733	0.117	0.733	48	4q13.2
5433	A_24_P180243	UGT2B28	5	rs844342	UGT2B10	-0.877	0.271	0.148	0.738	0.114	0.738	49	4q13.2
5397	A_23_P7342	UGT2B11	11	rs903446	UGT2B4	-0.125	0.629	0.063	0.741	0.111	0.741	45	4q13.2
5396	A_24_P521559	UGT2B10	16	rs941389	UGT2B4	-1.099	0.0095	0.09	0.747	0.106	0.747	44	4q13.2
5415	A_23_P136671	UGT2B7	9	rs4235126	UGT2B28	-1.383	0.0105	0.098	0.751	0.102	0.751	50	4q13.2
5396	A_24_P521559	UGT2B10	2	rs2045100	UGT2B15	-0.749	0.248	-0.116	0.758	0.097	0.758	40	4q13.2
5402	A_24_P575267	835938	7	rs7439366	UGT2B7	-0.278	0.244	-0.054	0.767	0.089	0.767	44	4q13.2
5397	A_23_P7342	UGT2B11	16	rs941389	UGT2B4	-0.102	0.726	0.057	0.77	0.086	0.77	49	4q13.2
5402	A_24_P575267	835938	5	rs844342	UGT2B10	-0.18	0.748	-0.089	0.776	0.082	0.776	44	4q13.2
5433	A_24_P180243	UGT2B28	6	rs7668258	UGT2B7	-0.663	0.0511	0.073	0.777	0.081	0.777	48	4q13.2
5433	A_24_P180243	UGT2B28	8	rs4521414	UGT2B7	-0.663	0.0511	0.073	0.777	0.081	0.777	48	4q13.2
5415	A_23_P136671	UGT2B7	22	rs4148279	UGT2A1	-1.019	0.0635	-0.104	0.779	0.08	0.779	50	4q13.2
5397	A_23_P7342	UGT2B11	9	rs4235126	UGT2B28	0.003	0.992	-0.044	0.785	0.075	0.785	50	4q13.2
5422	A_23_P212968	UGT2B11	10	rs4694211	UGT2B4	-0.521	0.302	0.088	0.788	0.073	0.788	50	4q13.2
5390	A_23_P41553	Ncaml	12	rs1131878	UGT2B4	0.536	0.0254	-0.04	0.79	0.072	0.79	49	4q13.2
5402	A_24_P575267	835938	1	rs1454254	UGT2B15	-0.246	0.506	-0.063	0.796	0.068	0.796	44	4q13.2
5397	A_23_P7342	UGT2B11	4	rs1513559	UGT2B10	-0.164	0.758	0.075	0.797	0.067	0.797	50	4q13.2
5363	A_23_P58407	UGT2B15	7	rs7439366	UGT2B7	0.028	0.916	0.052	0.801	0.064	0.801	50	4q13.2
5390	A_23_P41553	Ncaml	7	rs7439366	UGT2B7	0.508	0.000995	-0.027	0.815	0.055	0.815	51	4q13.2
5390	A_23_P41553	Ncaml	6	rs7668258	UGT2B7	0.507	0.00153	-0.026	0.825	0.049	0.825	50	4q13.2
5390	A_23_P41553	Ncaml	8	rs4521414	UGT2B7	0.507	0.00153	-0.026	0.825	0.049	0.825	50	4q13.2
5396	A_24_P521559	UGT2B10	13	rs4557343	UGT2B4	-0.968	0.00204	-0.054	0.828	0.048	0.828	46	4q13.2
5363	A_23_P58407	UGT2B15	5	rs844342	UGT2B10	-0.059	0.93	0.079	0.83	0.047	0.83	50	4q13.2
5390	A_23_P41553	Ncaml	10	rs4694211	UGT2B4	0.522	0.0185	-0.03	0.831	0.046	0.831	50	4q13.2
5397	A_23_P7342	UGT2B11	2	rs2045100	UGT2B15	0.089	0.845	-0.055	0.836	0.043	0.836	45	4q13.2
5422	A_23_P212968	UGT2B11	11	rs903446	UGT2B4	-0.462	0.286	0.065	0.839	0.042	0.839	45	4q13.2
5422	A_23_P212968	UGT2B11	9	rs4235126	UGT2B28	-0.366	0.421	-0.053	0.842	0.04	0.842	50	4q13.2
5422	A_23_P212968	UGT2B11	5	rs844342	UGT2B10	-0.563	0.502	0.092	0.843	0.04	0.843	51	4q13.2
5433	A_24_P180243	UGT2B28	1	rs1454254	UGT2B15	-0.532	0.291	-0.062	0.848	0.037	0.848	49	4q13.2
5433	A_24_P180243	UGT2B28	11	rs903446	UGT2B4	-0.676	0.0974	0.051	0.866	0.029	0.866	43	4q13.2
5422	A_23_P212968	UGT2B11	4	rs1513559	UGT2B10	-0.541	0.538	0.081	0.867	0.029	0.867	50	4q13.2
5415	A_23_P136671	UGT2B7	5	rs844342	UGT2B10	-1.318	0.178	0.08	0.882	0.022	0.882	51	4q13.2
5433	A_24_P180243	UGT2B28	22	rs4148279	UGT2A1	-0.638	0.152	0.04	0.896	0.017	0.896	48	4q13.2
5396	A_24_P521559	UGT2B10	22	rs4148279	UGT2A1	-0.95	0.0222	-0.035	0.897	0.017	0.897	45	4q13.2
5396	A_24_P521559	UGT2B10	4	rs1513559	UGT2B10	-1.092	0.175	0.054	0.901	0.016	0.901	45	4q13.2
5390	A_23_P41553	Ncaml	11	rs903446	UGT2B4	0.494	0.0102	-0.017	0.902	0.015	0.902	45	4q13.2
5415	A_23_P136671	UGT2B7	6	rs7668258	UGT2B7	-1.115	0.00854	-0.038	0.904	0.015	0.904	50	4q13.2
5415	A_23_P136671	UGT2B7	8	rs4521414	UGT2B7	-1.115	0.00854	-0.038	0.904	0.015	0.904	50	4q13.2
5422	A_23_P212968	UGT2B11	16	rs941389	UGT2B4	-0.347	0.47	-0.036	0.912	0.012	0.912	49	4q13.2
5396	A_24_P521559	UGT2B10	1	rs1454254	UGT2B15	-0.981	0.0355	-0.027	0.926	0.009	0.926	46	4q13.2
5397	A_23_P7342	UGT2B11	1	rs1454254	UGT2B15	-0.066	0.834	0.018	0.929	0.008	0.929	51	4q13.2
5422	A_23_P212968	UGT2B11	1	rs1454254	UGT2B15	-0.364	0.483	-0.027	0.936	0.006	0.936	51	4q13.2
5390	A_23_P41553	Ncaml	2	rs2045100	UGT2B15	0.48	0.134	-0.013	0.945	0.005	0.945	45	4q13.2
5358	A_24_P17691	UGT2B17	2	rs2045100	UGT2B15	0.367	0.484	-0.017	0.954	0.003	0.954	45	4q13.2
5433	A_24_P180243	UGT2B28	4	rs1513559	UGT2B10	-0.631	0.442	0.026	0.955	0.003	0.955	48	4q13.2
5415	A_23_P136671	UGT2B7	11	rs903446	UGT2B4	-1.214	0.0171	0.017	0.964	0.002	0.964	45	4q13.2
5402	A_24_P575267	835938	16	rs941389	UGT2B4	-0.289	0.385	-0.01	0.965	0.002	0.965	42	4q13.2
5415	A_23_P136671	UGT2B7	1	rs1454254	UGT2B15	-1.194	0.0513	0.011	0.977	0.001	0.977	51	4q13.2
5397	A_23_P7342	UGT2B11	10	rs4694211	UGT2B4	-0.024	0.937	-0.005	0.98	0.001	0.98	50	4q13.2
5422	A_23_P212968	UGT2B11	22	rs4148279	UGT2A1	-0.388	0.408	-0.008	0.981	0.001	0.981	50	4q13.2
5390	A_23_P41553	Ncaml	17	rs2288741	UGT2A1	0.486	0.0401	-0.003	0.982	0.001	0.982	51	4q13.2
5415	A_23_P136671	UGT2B7	4	rs1513559	UGT2B10	-1.137	0.264	-0.01	0.986	0	0.986	50	4q13.2
5415	A_23_P136671	UGT2B7	7	rs7439366	UGT2B7	-1.182	0.00416	0.004	0.99	0	0.99	51	4q13.2
5433	A_24_P180243	UGT2B28	16	rs941389	UGT2B4	-0.576	0.205	0.002	0.995	0	0.995	47	4q13.2
5494	A_23_P362694	C4orf7	11	rs903446	UGT2B4	1.251	0.0134	0.94	0.012	6.929	0.012	42	4q13.3
5505	A_23_P41365	SMR3A	16	rs941389	UGT2B4	0.975	1.34e-07	-0.205	0.0607	3.693	0.0607	49	4q13.3
5494	A_23_P362694	C4orf7	7	rs7439366	UGT2B7	3.049	7.08e-10	-0.543	0.0958	2.891	0.0958	48	4q13.3
5494	A_23_P362694	C4orf7	22	rs4148279	UGT2A1	1.672	0.00328	0.618	0.102	2.78	0.102	47	4q13.3
5494	A_23_P362694	C4orf7	6	rs7668258	UGT2B7	2.961	3.76e-09	-0.487	0.142	2.23	0.142	47	4q13.3
5494	A_23_P362694	C4orf7	8	rs4521414	UGT2B7	2.961	3.76e-09	-0.487	0.142	2.23	0.142	47	4q13.3
5484	A_23_P110234	CSN1S1	18	rs3775782	UGT2A1	0.737	0.0191	0.319	0.177	1.882	0.177	47	4q13.3
5484	A_23_P110234	CSN1S1	15	rs13139888	UGT2B4	0.491	0.272	0.367	0.179	1.869	0.179	43	4q13.3
5484	A_23_P110234	CSN1S1	12	rs1131878	UGT2B4	0.634	0.131	0.355	0.187	1.794	0.187	47	4q13.3
5494	A_23_P362694	C4orf7	12	rs1131878	UGT2B4	3.166	9.1e-06	-0.5	0.223	1.531	0.223	46	4q13.3
5494	A_23_P362694	C4orf7	14	rs4554145	UGT2B4	3.204	1.12e-05	-0.483	0.231	1.473	0.231	47	4q13.3
5484	A_23_P110234	CSN1S1	14	rs4554145	UGT2B4	0.644	0.136	0.316	0.235	1.451	0.235	48	4q13.3
5505	A_23_P41365	SMR3A	18	rs3775782	UGT2A1	0.591	5.37e-05	0.112	0.274	1.223	0.274	49	4q13.3
5494	A_23_P362694	C4orf7	9	rs4235126	UGT2B28	3.034	1.17e-06	-0.312	0.333	0.958	0.333	47	4q13.3
5484	A_23_P110234	CSN1S1	10	rs4694211	UGT2B4	1.462	0.000476	-0.247	0.335	0.947	0.335	48	4q13.3
5505	A_23_P41365	SMR3A	13	rs4557343	UGT2B4	0.618	3.56e-06	0.085	0.402	0.716	0.402	51	4q13.3
5494	A_23_P362694	C4orf7	10	rs4694211	UGT2B4	2.015	0.00241	0.322	0.429	0.636	0.429	47	4q13.3
5484	A_23_P110234	CSN1S1	21	rs1432329	UGT2A1	1.393	0.00206	-0.176	0.489	0.487	0.489	48	4q13.3
5494	A_23_P362694	C4orf7	18	rs3775782	UGT2A1	2.793	2.07e-07	-0.224	0.521	0.419	0.521	46	4q13.3
5505	A_23_P41365	SMR3A	15	rs13139888	UGT2B4	0.621	0.00477	0.081	0.521	0.419	0.521	45	4q13.3
5494	A_23_P362694	C4orf7	17	rs2288741	UGT2A1	2.858	7.33e-05	-0.216	0.578	0.315	0.578	48	4q13.3
5484	A_23_P110234	CSN1S1	13	rs4557343	UGT2B4	1.244	4.81e-05	-0.13	0.579	0.312	0.579	49	4q13.3
5505	A_23_P41365	SMR3A	11	rs903446	UGT2B4	0.756	6.39e-06	-0.055	0.613	0.259	0.613	45	4q13.3
5505	A_23_P41365	SMR3A	14	rs4554145	UGT2B4	0.621	0.00195	0.054	0.643	0.217	0.643	50	4q13.3
5484	A_23_P110234	CSN1S1	9	rs4235126	UGT2B28	0.999	0.0103	0.092	0.676	0.177	0.676	48	4q13.3
5505	A_23_P41365	SMR3A	22	rs4148279	UGT2A1	0.648	0.000177	0.042	0.702	0.148	0.702	50	4q13.3
5484	A_23_P110234	CSN1S1	16	rs941389	UGT2B4	1.036	0.00719	0.082	0.748	0.104	0.748	47	4q13.3
5494	A_23_P362694	C4orf7	21	rs1432329	UGT2A1	2.664	0.000157	-0.122	0.752	0.101	0.752	47	4q13.3
5494	A_23_P362694	C4orf7	16	rs941389	UGT2B4	2.343	0.000149	0.111	0.776	0.082	0.776	46	4q13.3
5484	A_23_P110234	CSN1S1	20	rs1560605	UGT2A1	1.237	0.00926	-0.075	0.781	0.078	0.781	48	4q13.3
5484	A_23_P110234	CSN1S1	17	rs2288741	UGT2A1	1.23	0.00993	-0.07	0.793	0.07	0.793	49	4q13.3
5505	A_23_P41365	SMR3A	12	rs1131878	UGT2B4	0.744	0.000219	-0.029	0.806	0.061	0.806	49	4q13.3
5484	A_23_P110234	CSN1S1	5	rs844342	UGT2B10	0.963	0.143	0.088	0.808	0.06	0.808	49	4q13.3
5494	A_23_P362694	C4orf7	19	rs10026603	UGT2A1	2.675	1.48e-06	-0.081	0.814	0.056	0.814	47	4q13.3
5505	A_23_P41365	SMR3A	10	rs4694211	UGT2B4	0.734	8.66e-05	-0.022	0.842	0.04	0.842	50	4q13.3
5484	A_23_P110234	CSN1S1	7	rs7439366	UGT2B7	1.074	0.000261	0.041	0.848	0.037	0.848	49	4q13.3
5505	A_23_P41365	SMR3A	21	rs1432329	UGT2A1	0.673	0.000347	0.02	0.851	0.036	0.851	50	4q13.3
5494	A_23_P362694	C4orf7	20	rs1560605	UGT2A1	2.588	0.000274	-0.072	0.852	0.035	0.852	47	4q13.3
5484	A_23_P110234	CSN1S1	6	rs7668258	UGT2B7	1.077	0.000423	0.039	0.859	0.032	0.859	48	4q13.3
5484	A_23_P110234	CSN1S1	8	rs4521414	UGT2B7	1.077	0.000423	0.039	0.859	0.032	0.859	48	4q13.3
5484	A_23_P110234	CSN1S1	19	rs10026603	UGT2A1	1.081	0.00157	0.037	0.876	0.025	0.876	48	4q13.3
5494	A_23_P362694	C4orf7	13	rs4557343	UGT2B4	2.464	1.14e-06	0.053	0.886	0.021	0.886	48	4q13.3
5505	A_23_P41365	SMR3A	17	rs2288741	UGT2A1	0.678	0.000589	0.014	0.9	0.016	0.9	51	4q13.3
5505	A_23_P41365	SMR3A	19	rs10026603	UGT2A1	0.695	9.44e-06	0.011	0.912	0.012	0.912	50	4q13.3
5494	A_23_P362694	C4orf7	15	rs13139888	UGT2B4	2.445	0.00115	-0.043	0.92	0.01	0.92	42	4q13.3
5484	A_23_P110234	CSN1S1	11	rs903446	UGT2B4	1.139	0.000646	-0.022	0.923	0.009	0.923	43	4q13.3
5505	A_23_P41365	SMR3A	20	rs1560605	UGT2A1	0.69	0.000554	0.008	0.939	0.006	0.939	50	4q13.3
5505	A_23_P41365	SMR3A	9	rs4235126	UGT2B28	0.68	7.02e-05	0.005	0.957	0.003	0.957	50	4q13.3
5484	A_23_P110234	CSN1S1	22	rs4148279	UGT2A1	1.127	0.00333	-0.007	0.978	0.001	0.978	48	4q13.3
